# Supplementary material for: Effect of Knowledge of Personal Metabolic-Trait SNP Genotypes with Tailored Lifestyle Recommendations on Body Weight and Body Composition: A Randomized Controlled Trial
Source: Nutrients. 2026 May 13;18(10):1550. doi: 10.3390/nu18101550 (PMC13209989; doi:10.3390/nu18101550)
Supplement: Supplementary file 1 [file nutrients-18-01550-s001.zip]

Archive with 1 entries (1 files):
- nutrients-4259358-supplementary.pdf
